# Supplementary material for: Hedgehog-Interacting Protein is a multimodal antagonist of Hedgehog signalling
Source: Nat Commun. 2021 Dec 9;12:7171. doi: 10.1038/s41467-021-27475-2 (PMC8660895; doi:10.1038/s41467-021-27475-2)
Supplement: Supplementary file 3 — Source Data [file 41467_2021_27475_MOESM3_ESM.xlsx]

## Sheet: Fig. 2
Quantifications
Fig. 2c			1	2	3	4	5
		control	0.782695	1.00751	0.132674	1.63177	2.06082
		PANC-1	100	100	100	100	100
		PANC1 + HHIP-deltaHx	3.44364	5.13615	1.93946	2.00414	2.92969
		PANC-1 + HHIP-C	6.11428	14.0207	10.5283	7.49073	14.9343
Fig. 2d			1	2
		Palm-ShhN15	30.6231	22.7085
		Palm-ShhN15 + HHIP-deltaHx	34.9277	31.5343
		Palm-ShhN15 + HHIP-deltaHx	0.937123	0.908138
		trlc-ShhN15 + HHIP-deltaHx	0.19	0.206681

## Sheet: Fig. 5
Quantifications
Fig. 5a		Heparin							HS							CS
		HHIP-C WT			HHIP-C Glu mutant				HHIP-C WT			HHIP-C Glu mutant				HHIP-C WT			HHIP-C Glu mutant
		concentration (M)	Response (RU)		concentration (M)	Response (RU)			concentration(M)	Response (RU)		concentration (M)	Response (RU)			concentration (M)	Response (RU)		concentration (M)	Response (RU)
		2.44e-09	-0.48						2.44e-09	-0.47		2.44e-09	5.17			2.44e-09	-0.06		2.44e-09	5.53
		4.88e-09	-0.64		4.88e-09	5.67			4.88e-09	-0.65		4.88e-09	5.78			4.88e-09	-0.26		4.88e-09	6.25
		9.77e-09	5.63		9.77e-09	8.4			9.77e-09	2.18		9.77e-09	8.53			9.77e-09	-1.09		9.77e-09	8.88
		1.95e-08	69.05		1.95e-08	11			1.95e-08	34.21		1.95e-08	11.15			1.95e-08	7.38		1.95e-08	11.51
		3.91e-08	317.76		3.91e-08	-0.17			3.91e-08	357.14		3.91e-08	-0.09			3.91e-08	62.27		3.91e-08	0.31
		7.81e-08	980.02		7.81e-08	0.07			7.81e-08	576.72		7.81e-08	0.24			7.81e-08	195.72		7.81e-08	0.34
		1.56e-07	1816.41		1.56e-07	9.43			1.56e-07	1596.02		1.56e-07	9.47			1.56e-07	863.7		1.56e-07	9.54
		3.13e-07	2018.23						3.13e-07	1952.26		3.13e-07	0.87			3.13e-07	1297.2		3.13e-07	0.6
		6.25e-07	2246.26		6.25e-07	1.87			6.25e-07	2316.47		6.25e-07	1.6			6.25e-07	1623.24		6.25e-07	0.86
		1.25e-06	2504.63		1.25e-06	4.21			1.25e-06	2733.91		1.25e-06	3.3			1.25e-06	1918.42		1.25e-06	1.09
		2.5e-06	2823.51		2.5e-06	10.45			2.5e-06	3237.36		2.5e-06	8.07			2.5e-06	2234.14		2.5e-06	2.45
		5e-06	3223.18		5e-06	52.42			5e-06	3841.64		5e-06	47.52			5e-06	2596.2		5e-06	36.2
		1e-05	3710.1		1e-05	50.63			1e-05	4516.53		1e-05	37.37			1e-05	3043.11		1e-05	11.42
		2e-05	4235.31		2e-05	97.32			2e-05	5190.39		2e-05	69.26			2e-05	3630.22		2e-05	22.07
		4e-05	4626.04		4e-05	195.04			4e-05	5618.54		4e-05	132.26			4e-05	4179.9		4e-05	42.83
Fig. 5b			1	2	3	4	5	6	7	8	9	10
		Control	0.347237	0.357379	0.380163	0.108889	0.295701	0.213322	0.479837	0.559497	0.370057	0.275062
		ShhNC24II	99.9999	99.9998	100	100	100	100	100	99.9998	99.9999	100
		ShhNC24II+HHIP-C WT	57.1731	53.4549	62.7676	46.9603	74.577	41.1299	36.7722	55.8772	86.8002	53.2752
		ShhNC24II+HHIP-C Glu mut.	56.7314	121.295	83.6976	74.5206	50.6119	50.6731	57.2991	69.2535	100.065	74.8837

## Sheet: Supplementary Fig. 12
	Quantifications
	Supplementary Fig. 12a
